# Supplementary material for: Prevalence of homebirth preference and associated factors among pregnant women in Ethiopia: Systematic review and meta-analysis
Source: PLoS One. 2023 Nov 15;18(11):e0291394. doi: 10.1371/journal.pone.0291394 (PMC10651027; doi:10.1371/journal.pone.0291394)
Supplement: S1 Data — (ZIP) [file pone.0291394.s002.zip]

Archive with 10 entries (10 files):
- edited prevalence meta.dta
- education indv meta.dta
- income meta.dta
- kowlodge meta.dta
- parity meta.dta
- place of lat delivery meta.dta
- sub group analysis meta data.dta
- transportation acces meta.dta
- ANC meta.dta
- discussion on place of delivery meta.dta
